# Supplementary material for: The Antimicrobial Properties of Poplar and Aspen–Poplar Propolises and Their Active Components against Selected Microorganisms, including Helicobacter pylori
Source: Pathogens. 2022 Jan 31;11(2):191. doi: 10.3390/pathogens11020191 (PMC8875431; doi:10.3390/pathogens11020191)
Supplement: Supplementary file 1 [file pathogens-11-00191-s001.zip]

Archive with 1 entries (1 files):
- pathogens-1536010-SM.pdf
